# Supplementary material for: A natural language processing model for supporting sustainable development goals: translating semantics, visualizing nexus, and connecting stakeholders
Source: Sustain Sci. 2022 Feb 4;17(3):969–85. doi: 10.1007/s11625-022-01093-3 (PMC8815292; doi:10.1007/s11625-022-01093-3)
Supplement: Supplementary file 1 — Supplementary file1 (XLSX 17 KB) [file 11625_2022_1093_MOESM1_ESM.xlsx]

## Sheet: Sheet1
Document ID	Institute	Title in Japanese	Title in English (translated by GoogleTranslate)	URL
1	Cabinet Office, Government of Japan	一般財団法人日本民間公益活動連携機構（JANPIA)組織運営と業務実施にあたっての基本的考え方（骨格）	In general the Japan private public activity cooperation mechanism (JANPIA) The basic idea of ​​when organizational management and business practice (skeletal)	https://www5.cao.go.jp/kyumin_yokin/katsuyou/prezen_nihon.pdf
2		子供の貧困対策～現状と今後の地域での支援～	Assistance in the fight against poverty - present situation and future areas of children -	https://www8.cao.go.jp/kodomonohinkon/forum/h30/pdf/tokyo/naikakufu.pdf
3		地方創生SDGs官民連携プラットフォーム マッチング支援	Local creation SDGS public-private partnership platform	https://future-city.go.jp/platform/matching/
4	Global Environment Facility	Guide for SDGs持続可能な開発目標ガイドver2	Guide for SDGs sustainable development goals guide ver2	http://geforum.net/wp-content/uploads/2016/02/guide-of-sdgs-ver.1.pdf
5	KPMG Japan	産業別SDG手引き	SDG Industry Matrix	https://home.kpmg/jp/ja/home/about/sus/sdg-industry-matrix.html
6	MIC Ministry of Internal Affairs and Communications Japan, Government of Japan	デジタル変革時代におけるＩＣＴグローバル戦略懇談会報告書 参考資料（案）	ICT Global Strategy Council report reference materials in the digital revolution era (draft)	https://www.soumu.go.jp/main_content/000622120.pdf
7	MIC Ministry of Internal Affairs and Communications, Government of Japan	ＩＣＴグローバル戦略の検討について	The study of the ICT global strategy	https://www.soumu.go.jp/main_content/000600628.pdf
8		国際戦略ワーキンググループの論点・検討の進め方	How to proceed with issues and consideration of the International Strategy Working Group	https://www.soumu.go.jp/main_content/000600625.pdf
9		デジタル変革時代のICTグローバル戦略懇談会国際戦略WG（第６回）論点整理	Digital revolution era of ICT global strategy meeting international strategy WG (6th) Discussion Paper	https://www.soumu.go.jp/main_content/000632485.pdf
10		デジタル革新の利用場面と5G～エンタメの5Gがある生活、インフラの5Gが支える社会～	Digital innovation of the use scene and 5G-life there is a 5G of entertainment, social support is 5G of infrastructure -	https://www.soumu.go.jp/main_content/000633134.pdf
11	Ministry of Agriculture, Forestry and Fisheries, Government of Japan	農山漁村× 再生可能エネルギー	Rural × renewable energy	http://www.maff.go.jp/j/kanbo/kankyo/seisaku/attach/pdf/main-1.pdf
12		農山漁村×生物多様性	Rural × biodiversity	http://www.maff.go.jp/j/kanbo/kankyo/seisaku/attach/pdf/main-3.pdf
13		農山漁村×企業・大学・研究機関	Rural × companies, universities and research institutes	http://www.maff.go.jp/j/kanbo/kankyo/seisaku/attach/pdf/main-5.pdf
14		生産者×消費者	Producer × consumer	http://www.maff.go.jp/j/kanbo/kankyo/seisaku/attach/pdf/main-6.pdf
15		食品関連事業者× ESG金融	Food-related businesses × ESG financial	http://www.maff.go.jp/j/kanbo/kankyo/seisaku/attach/pdf/main-2.pdf
16		開発途上地域の人々の基礎的生活を支える人間中心の開発の推進	Promotion of human-centered development to support the basic life of people in developing regions	http://www.maff.go.jp/j/kanbo/hyoka/dokuho/attach/pdf/dokuho-174.pdf
17	Ministry of Economy, Trade and Industry, Government of Japan	長野県SDGs推進企業登録制度～県内企業のSDGs取組推進に向けて～	Toward the SDGs efforts promotion of Nagano Prefecture SDGs promote enterprise registration system - local companies ~	https://www.kanto.meti.go.jp/seisaku/seichou/data/20190315_shiryo_04.pdf
18		持続可能な開発目標（SDGs）達成に向けたJICAの取り組み	Sustainable development goals (SDGs) JICA's efforts toward achieving	https://www.meti.go.jp/committee/kenkyukai/energy_environment/ondanka_platform/kaigai_tenkai/pdf/005_03_00.pdf
19		事務局説明資料(議題：SDGsとESGの社会的（Social）側面）	Secretariat explanatory materials (agenda item: SDGs and social of ESG (Social) side)	https://www.meti.go.jp/shingikai/economy/sdgs_esg/pdf/004_03_00.pdf
20		地方創生に向けた自治体ＳＤＧｓ推進について	For local governments SDGs promotion for the local creation	https://www.kyushu.meti.go.jp/report/190531/190531_1_2.pdf
21		関西発ＳＤＧｓ貢献取組事例集	Kansai SDGs contribution efforts Case Studies	https://www.kansai.meti.go.jp/2kokusai/SDGS/businessnetwork/jirei_pdf/31all_print_1903.pdf
22		2020年以降における九州の持続可能な成長に向けた調査～SDGs経営の推進～報告書概要版	Promotion of the investigation ~ SDGs management toward Kyushu of sustainable growth in 2020 and beyond - report summary version	https://www.kyushu.meti.go.jp/report/190531/190531_1.pdf
23		株式会社ユーグレナSDGs/ESGに関する取組	Efforts on the Corporation Euglena SDGs / ESG	https://www.meti.go.jp/shingikai/economy/sdgs_esg/pdf/001_07_00.pdf
24		関西発ＳＤＧｓ貢献取組事業 株式会社近畿編針	Kansai SDGs contribution efforts business Co., Ltd. Kinki knitting needles	https://www.google.com/url?sa=t&rct=j&q=&esrc=s&source=web&cd=1&cad=rja&uact=8&ved=2ahUKEwioovvUj7znAhUGBKYKHUU5CXkQFjAAegQIAxAB&url=https%3A%2F%2Fwww.kansai.meti.go.jp%2F2kokusai%2FSDGS%2Fbusinessnetwork%2Fjirei_pdf%2Famibari_1903.pdf&usg=AOvVaw2TLWhdO9n1Z0b14MKqcguw
25		北九州市SDGs未来都市「真の豊かさ」にあふれ，世界に貢献し，信頼される「グリーン成長都市」へ	Full of Kitakyushu SDGs future city "true wealth", and contribute to the world, trusted to a "green growth city"	https://www.city.kitakyushu.lg.jp/files/000817411.pdf
26		創出と活用の具体的方法、中部地域の事例について	Creation and specific method of use, for example in the central region	https://www.chubu.meti.go.jp/d34j-credit/setsumeikai/20181005_02.pdf
27	Ministry of Education, Culture, Sports, Science and Technology, Government of Japan	ユネスコスクールで目指すSDGs持続可能な開発のための教育	Education for SDGs sustainable development, which aims at UNESCO School	http://www.esd-jpnatcom.mext.go.jp/about/pdf/pamphlet_01.pdf
28		スポーツ国際戦略について (答申) 参考資料	About Sports International Strategy (report) References	https://www.mext.go.jp/sports/content/1407914_006_300000380.pdf
29	Ministry of Finance, Government of Japan	金融機関と地域との連携のあり方	Modalities of cooperation with financial institutions and regional	http://kantou.mof.go.jp/content/000231415.pdf
30	Ministry of Foregn Affairs, Government of Japan	ユニバーサル・ヘルス・カレッジ (UHC) 東京宣言	Universal Health College (UHC) Tokyo Declaration	https://www.mofa.go.jp/files/000317579.pdf
31	Ministry of Health, Labour and Welfare of Japan, Government of Japan	水道分野の国際協力検討事業	International Cooperation study business of water supply field	https://www.mhlw.go.jp/file/06-Seisakujouhou-10900000-Kenkoukyoku/0000163163.pdf
32		平成 30 年度研究事業実施方針	2018 fiscal year research project implementation policy	https://www.mhlw.go.jp/file/06-Seisakujouhou-10600000-Daijinkanboukouseikagakuka/0000168017.pdf
33	Ministry of Justice, Government of Japan	法務省法務総合研究所国際協力部報2019.6	Ministry of Justice Ministry of Justice, National Institute of International Cooperation Department report 2019.6	http://www.moj.go.jp/content/001298860.pdf
34	Ministry of Land, Infrastructure, Transport and Tourism, Government of Japan	ESG不動産投資のあり方検討会第4回用発表資料	ESG real estate investment of the way Study Group 4th for presentation materials	https://www.mlit.go.jp/common/001296843.pdf
35		ESG不動産投資のあり方検討会中間とりまとめ（資料編）	Ideal Study Group interim report of ESG real estate investment (Appendices)	https://www.mlit.go.jp/common/001296854.pdf
36		ESG不動産投資のあり方検討会中間とりまとめ（概要）	Ideal Study Group interim report of ESG real estate investment (Overview)	https://www.mlit.go.jp/common/001296849.pdf
37	Ministry of the Environment, Government of Japan	第1章地球環境の限界と持続可能な開発目標（SDGs）	Limit the sustainable development goals of Chapter 1 Global Environment (SDGs)	https://www.env.go.jp/policy/hakusyo/h29/pdf/1_1.pdf
38	Sustainability CSO forum	パートナーシップでつくる私たちの世界/国連の新しい目標～2030年に向けて～（概要編）	Toward to our world / United Nations of the new target and 2030 to create in partnership (Summary ed.)	https://sus-cso.com/kiji/report160331
39	United Nations Children’s Emergency Fund	「持続可能な開発目標」を伝える先生のためのガイド	Guide for the teacher to tell the "sustainable development goals"	https://www.google.com/url?sa=t&rct=j&q=&esrc=s&source=web&cd=1&cad=rja&uact=8&ved=2ahUKEwiJno2fx9njAhXKP3AKHSeSAeIQFjAAegQIAxAC&url=https%3A%2F%2Fwww.unicef.or.jp%2Fkodomo%2Fnani%2Fsiryo%2Fpdf%2Fsiryo_SDGs.pdf&usg=AOvVaw16zs6Sqn5n0dPeSDb4E_MI
40	United Nations Information Centres	持続可能な開発目標（SDGs）報告2018発表ー主な調査結果（日本語訳）	Sustainable development goals (SDGs) report 2018 announcement over the main findings (Japanese translation)	https://www.unic.or.jp/news_press/features_backgrounders/29128/
41		持続可能な開発目標（SDGs）について	For sustainable development goals (SDGs)	https://www.env.go.jp/chemi/communication/seisakutaiwa/dialogue/12/mat02_4.pdf
